# Supplementary material for: Manganese-Loaded Liposomes: An In Vitro Study for Possible Diagnostic Application
Source: Molecules. 2024 Jul 20;29(14):3407. doi: 10.3390/molecules29143407 (PMC11280348; doi:10.3390/molecules29143407)
Supplement: Supplementary file 1 [file molecules-29-03407-s001.zip]

Archive with 1 entries (1 files):
- molecules-3065458-supplementary.pdf
